# Supplementary material for: Quantitative Evaluation of COVID-19 Pneumonia CT Using AI Analysis—Feasibility and Differentiation from Other Common Pneumonia Forms
Source: Diagnostics (Basel). 2023 Jun 20;13(12):2129. doi: 10.3390/diagnostics13122129 (PMC10297168; doi:10.3390/diagnostics13122129)
Supplement: Supplementary file 1 [file diagnostics-13-02129-s001.zip]

Archive with 1 entries (1 files):
- diagnostics-2334905-Supplementarymaterials.pdf
